# Supplementary material for: Development of an Improved QCM-D Instrumentation for Affinity Sensing by Bioinspired Molecular-Imprinted Polymers (MIP) for IgG Detection in Serum
Source: Sensors (Basel). 2026 May 9;26(10):2985. doi: 10.3390/s26102985 (PMC13210962; doi:10.3390/s26102985)
Supplement: Supplementary file 1 [file sensors-26-02985-s001.zip]

Archive with 1 entries (1 files):
- sensors-4238561-supplementary.pdf
